# Supplementary material for: Genetic and Antigenic Characteristics of Highly Pathogenic Avian Influenza A(H5N8) Viruses Circulating in Domestic Poultry in Egypt, 2017–2021
Source: Microorganisms. 2022 Mar 9;10(3):595. doi: 10.3390/microorganisms10030595 (PMC8948635; doi:10.3390/microorganisms10030595)
Supplement: Supplementary file 1 [file microorganisms-10-00595-s001.zip]

Archive with 1 entries (1 files):
- microorganisms-1622858-supplementary.pdf
